# Supplementary material for: Modelling human liver fibrosis in the context of non-alcoholic steatohepatitis using a microphysiological system
Source: Commun Biol. 2021 Sep 15;4:1080. doi: 10.1038/s42003-021-02616-x (PMC8443589; doi:10.1038/s42003-021-02616-x)
Supplement: Supplementary file 4 — Supplementary Data 1 [file 42003_2021_2616_MOESM4_ESM.xlsx]

## Sheet: Fig 1b
	a-SMA					Collagen type 1
	Control	Steatosis	NASH			Control	Steatosis	NASH
Fluroscent marker intensity	290.055	128.968	791.013		Fluroscent marker intensity	247.034	175.863	1484
	285.985	114.731	527.348			304.771	170.989	1531.55
	280.124	109.364	746.813			306.186	162.053	1457.6
	211.529	188.427	428.497			243.027	227.086	1356.98
	165.834	161.586	842.642			350.615	217.454	1118.9
	210.03	148.383	759.518			341.383	166.265	1795.07
	238.377	156.06	922.31			276.772	246.179	1295.65
	243.748	224.933	1021.65			214.97	274.376	1239.21
	446.099	134.549	842.642			529.543	231.917	768.925
	262.266	172.117	862.877			397.864	271.63	706.333
	112.572	85.2049	421.044			392.746	154.544	457.457
	149.576	127.79	397.775			687.375	182.291	831.466
	139.036	163.444	811.281			563.432	235.948	1356.95
	113.208	178.639	920.988			458.364	240.051	1528.83
	145.478	186.357	1167.75			385.607	291.944	875.18
	115.972	186.209	1099.37			334.007	279.048	783.606
	121.906	58.8719	718.676			420.598	171.463	1835.9
	88.5989	137.032	803.197			433.142	207.583	1301.78

## Sheet: Fig 1c
	TIMP-1					Pro-collagen					YKL-40					Fibronectin
	Control	Steatosis	NASH			Control	Steatosis	NASH			Control	Steatosis	NASH			Control	Steatosis	NASH
ng/day	14.76	15.8267	64.6667		ng/day	8.947	9.487	188.64		ng/day	52.0359	25.6769	145.95		ng/day	2.01293	1.26659	4.43649
	11.16	23.6267	56.6667			9.72	5.111	222.26			48.8051	36.8564	70.95			1.38209	0.925333	3.78732
	26.76	18.16	48.6667			13.416	2	193.23			80.241	73.6769	121.95			1.27272	1.57527	4.19104
	47.4	43.11	105.055			45.0048	44.4367	183.243			99.8615	134.862	276.092			2.19	2.084	2.514
	48.865	21.764	167.209			33.0025	22.4485	121.391			67.7077	74.7077	175.169			1.886	1.454	3.493
	49.074	41.855	89.5747			86.0075	35.0451	113.686			67.4	96.2462	248.708			2.166	1.648	4.061
	30.7466	21.2252	84.2238			71.267	30.459	136.835								1.2735	0.75577	3.89858
	18.3889	15.3957	57.2503			45.852	22.729	204.958								0.920784	0.542709	2.62085
	27.791	14.3476				49.651	25.743	273.474								1.47213	0.667178	2.92311

## Sheet: Fig 2d
	Gene	Log2FC	Gene	Log2FC
	ANK3	-0.64191	FLRT2	0.823264
	ANTXR1	1.36889	FSTL1	1.60515
	AQP1	-0.371004	FXYD2	-0.421034
	BCL2	-0.608934	GEM	2.35466
	BICC1	0.735679	GLS	0.900252
	C7	3.84432	GLT8D2	0.979279
	CCDC146	0.242494	ID4	0.661627
	CD24	-0.138799	IGFBP7	1.37063
	CHST9	-1.3219	ITGBL1	1.48104
	CLDN10	0.167674	JAG1	0.167263
	CLDN11	-0.51326	LAMA2	2.01445
	COL1A1	1.87139	LBH	3.27454
	COL1A2	1.7712	LIMA1	0.551596
	COL3A1	2.10893	LUM	3.13537
	COL4A1	1.29919	MAP1B	0.622754
	COL6A3	0.763364	MGP	4.50801
	COL14A1	3.04751	MSRB3	1.03357
	CXCL6	-0.196464	NALCN	1.24949
	CYBRD1	2.14283	NEXN	1.92922
	DCN	3.1059	PDGFD	3.08956
	DCDC2	-1.99902	PLCXD3	-2.45139
	DKK3	0.615563	PNMA1	0.226079
	DPT	1.38488	SOX4	-0.739973
	EFEMP1	3.48727	SOX9	-0.412297
	EFEMP2	1.0524	SRPX	1.62929
	EHF	0.662058	STMN2	-0.816513
	EPCAM	-0.227685	TAGLN	1.16867
	EPHA3	-1.53151	TAX1BP3	0.328512
	FBLN5	0.923692	THBS2	2.49374
	FBN1	1.412	VCAN	0.461538

## Sheet: Fig 2e
	Gene	Log2FC	Gene	Log2FC	Gene	Log2FC	Gene	Log2FC	Gene	Log2FC	Gene	Log2FC
	ACSL4	-0.515946	CYP7A1	-2.39422	GOLGA8A	0.826376	LINC00174	-0.321271	OXT	-1.71895	SPP1	-0.17687
	ADAM20	0.282883	CYTIP	1.04493	GOLM1	1.11127	LINC00885	-1.73228	PCSK5	0.757584	SQLE	0.157234
	ADCY10P1	0.100217	DOK6	0.135697	GPNMB	0.617204	LINC00893	0.046757	PDE11A	-0.239107	SRD5A2	-0.837705
	ADSSL1	-0.0572299	DPYSL2	-0.00681948	GPR183	0.676022	LOC100131131		PEG10	-2.02874	STAB2	-1.66548
	AEBP1	0.199281	DTL	-0.428408	GPR52	0.316005	LOC100131541		PLA2G7	0.755391	STMN2	-1.26285
	ALDH6A1	-0.13556	DUSP8	-0.320081	GRID1	0.0891831	LOC100131756		PLAUR	-0.298894	STXBP1	-0.816513
	ALPK2	0.842302	ENO3	-0.99361	GRM8	0.252286	LOC642947		PLIN1	2.12107	SULF2	0.247289
	AMICA1		EPHA3	-1.53151	H2AFY2	0.748978	LPL	-0.782365	PLXNC1	1.14729	SUMO4	-0.367946
	ANKRD36	0.211166	ERV3-1	0.315165	HBEGF	-0.923436	LRRC31	-0.68575	PPM1K	-0.169411	TAS2R31	-1.09496
	ARRDC4	-1.12443	FABP4	0.354762	HMCN1	0.238811	LYZ	0.899067	PRAMEF10	-3.3846	THSD7A	0.811415
	ATF3	-0.0576079	FABP5	0.255309	HMGCS1	-1.85324	MAMDC4	-1.84965	PRDM1	0.817249	THY1	0.25114
	ATHL1		FAM111B	-0.202221	HSD17B7	-0.862518	MCM2	-0.307347	PRKAA2	-0.40644	TMEM154	0.702222
	CAMK1D	0.58067	FAM171A1	-0.274393	HSD17B7P2	-0.703412	MCM5	-0.162904	PRKCE	-0.160186	TMEM45B	0.471107
	CCDC82	0.0737964	FASN	-2.43716	HYDIN	1.15261	MCM6	0.253347	PROL1		TMEM63A	-0.442758
	CD83	0.521455	FAT1	0.147654	IDO2	0.304479	ME1	-1.14113	PTGER4	0.497455	TP53I3	-0.455306
	CDC45	-0.279614	FGF21	-0.566358	IGHV3-48	0.5129	MEP1B	-0.845482	RAPGEFL1	0.419656	TRHDE	-0.29077
	CDC6	-0.296116	FLJ36840		IGSF9	0.566387	MIR107		RGS1	0.593824	TRPS1	0.981127
	CENPK	-0.1581	FMO1	-0.761356	INHBE	-0.120292	MIR99A	-0.16591	RGS2	2.50188	TYMS	0.959866
	CENPU	-0.297758	FNDC5	-3.15916	IP6K3	1.01552	MMP19	0.677906	SCUBE1	-1.02531	UGT2A3	-0.604413
	CH25H	2.01996	FPR3	1.00303	ISM1	-1.6774	MMP9	-0.0462211	SGCB	0.303988	VAMP1	-0.203727
	CHRNA4	1.59919	GALNT18	0.220735	ITGAX	0.0532604	NCAM2	1.31749	SLC29A4	0.355495	VCAN	-0.160615
	CNGA1	-1.45819	GAS6-AS1	-1.47552	ITGBL1	1.48104	NCF2	-0.432014	SNAI2	1.33136	WNT11	0.461538
	COL1A1	1.87139	GEM	2.35466	KCNJ3	0.0500858	NPNT	-0.169867	SND1-IT1	0.12725	ZDHHC2	0.569321
	COL1A2	1.7712	GINS1	-0.205756	KNTC1	0.00814319	OCR1		SNORA16B	0.534762	ZNF385D	-0.0876576
	CXCR4	1.40106	GINS2	-0.9448	LCP1	0.235313	OLFM2	-1.2838
	Gene	Log2FC	Gene	Log2FC	Gene	Log2FC	Gene	Log2FC	Gene	Log2FC
	ABCB11	-1.29604	CDHR2	0.899369	GNMT	-0.0440694	NR0B2	-2.12326	SNORA23	-0.185152
	ACKR2	0.898611	CFHR4	0.852218	GPR88	0.941084	P4HA1	1.36687	SNORD115-32
	ADTRP	1.12461	CFHR5	0.847722	HAL	-1.36215	PCDH20	-0.227588	SNORD116-1	-0.169431
	ALPL	0.349821	CMYA5	-0.479096	HSD17B11	-0.439584	RAMP1	0.581515	SNORD116-23	0.0652756
	AMDHD1	-0.741155	COX7B	-0.431862	IGF1	0.349346	SHBG	-0.965221	SNORD116-24	-1.4701
	APOF	0.917566	CXCL13	-0.0240615	IGFBP2	-0.383121	SLC16A4	-0.636601	SNORD116-6	0.0779879
	B3GAT1	0.170955	CYP1A1	-0.448921	LPA	0.123422	SLC16A7	1.17929	SNORA28	-0.4266
	BHLHA15	-0.0654348	CYP2C19	-0.918137	LRG1	1.67272	SLC51A	-1.21708	SNORD82
	CACNA1H	-0.332794	FGL1	1.33289	NAMPT	0.567394	SNORA14A	-1.67987

## Sheet: Fig 3a
		Fold change in cytokine production compared to control
	Sample	Time	CXCL1	FN1	IL-1RA	IL-4	IL-6	IL-8	CXCL10	MCP-1	MIP-1a	MIP-1b	TIMP-1	VEGF
	Control	D8	1	1	1	1	1	1	1	1	1	0.999998	1	1
		D14	1	1	1	0.999999	1	1	0.999999	1	1	1	1	1
	ELF 1.3 µM	D8	0.888777	0.986489	0.558956	1.26438	0.370738	1.01673	0.984696	1.10854	0.813722	0.884997	0.863434	0.367794
		D14	0.579092	1.10945	0.348191	0.881305	0.364661	0.624974	0.675529	0.940833	0.872529	1.29694	0.924442	0.565814
	ELF 13 µM	D8	0.765925	0.950226	0.486653	1.05043	0.380812	0.944577	0.822773	0.853378	0.387789	0.491309	0.687881	0.49395
		D14	0.532508	0.944237	0.316663	1.0405	0.459645	0.640812	0.631351	0.499972	0.493218	0.653326	0.638424	1.28236
	ELF 65 µM	D8	0.447639	0.898913	0.170677	0.541192	0.291352	0.566661	0.321218	0.40201	0.289912	0.545789	0.783956	0.607589
		D14	0.316605	0.737536	0.0701226	0.317323	0.0999615	0.491364	0.340303	0.135485	0.326457	0.135485	0.528812	1.5699
	OCA 0.25 µM	D8	1.03857	1.00879	0.693591	1.30691	0.478833	1.10945	1.59173	1.23652	1.00612	1.00949	0.956969	0.369387
		D14	0.751199	1.08718	0.39153	1.06724	0.389215	0.762148	1.28894	1.11021	1.48305	1.40553	0.76668	0.243609
	OCA 5 µM	D8	0.990331	0.970814	0.227898	1.21455	0.370801	1.32544	1.25168	0.934787	0.742473	0.694932	0.857733	0.420125
		D14	0.893668	1.05049	0.222524	1.3182	0.327843	2.0708	1.72234	0.636283	0.837199	0.775162	0.82052	0.587683
	OCA 12.5 µM	D8	0.539188	0.830486	0.146723	0.64773	0.335305	0.660906	1.01139	0.43981	1.1281	0.998888	1.07598	0.448959
		D14	0.564792	0.833489	0.0715062	0.880767	0.0539491	1.84007	0.948451	0.265554	0.841721	0.72631	0.947193	0.567599

## Sheet: Fig 3b
	Relative gene expression - compared to GAPDH housekeeping gene
	Control				12.5 uM OCA				65.0 uM ELF
CCL2	3.63e-08	2.47e-08	2.41e-08		5.71e-09	9.72e-09	5e-09		3.92e-09	2.6e-09	6.31e-09
CCL3	1.16e-09	1.04e-09	1.13e-09		1.11e-09	5.96e-10	3.11e-10		3.39e-10	1.55e-10	3.45e-10
CCL11	1.64e-08	1.32e-08	1.36e-08		3.39e-10	4.66e-10	1.94e-10		4.99e-10	6.3e-10	6.52e-10
CEBPB	5.31e-08	4.73e-08	6.26e-08		3e-08	1.33e-08	1.62e-08		1.2e-08	1.1e-08	2.65e-08
CXCR4	4.51e-09	2.03e-09	2.85e-09		2.04e-09	8.2e-10	6.3e-10		1.13e-09	7.47e-10	1.7e-09
DCN	7.17e-07	5.33e-07	7.25e-07		3.44e-07	1.39e-07	1.03e-07		2.4e-07	1.65e-07	3.13e-07
HGF	2.14e-09	1.57e-09	1.39e-09		1.68e-09	5.3e-10	3.89e-10		6.26e-10	2.45e-10	6.68e-10
MMP1	1.5e-08	1.22e-08	1.33e-08		9.31e-10	1.58e-09	2.05e-09		2.95e-09	8.23e-10	3.25e-09
MMP9	3.35e-08	4.11e-08	3.08e-08		1.47e-08	5.79e-09	3e-09		1.04e-08	2.47e-09	9.28e-09

## Sheet: Fig 3d
	Fluroscent marker intensity
	Collagen type 1									alpha SMA
	Control	OCA 0.25 uM	OCA 5 uM	OCA 12.5 uM	ELF 1.3 uM	ELF 13 uM	ELF 65 uM			Control	OCA 0.25 uM	OCA 5 uM	OCA 12.5 uM	ELF 1.3 uM	ELF 13 uM	ELF 65 uM
	2546.28	2993.61	1379.09	653.208	1280.67	1659.63	1979.5			1168.08	1189.02	313.795	369.281	431.032	424.376	366.543
	1282.58	2644.36	1471.56	1753.13	2495.32	1182.93	978.275			393.126	838.559	324.952	90.0929	598.158	278.979	147.351
	1832.15	2590.02	1817.03	1593.93	2677.86	1579.82	1263.83			689.405	916.776	454.982	279.772	758.756	434.309	312.256
	2385.23	1579.53	1176.35	633.754	1336.63	1137.61	1334.78			811.145	405.799	341.576	288.197	277.179	228.608	515.414
	2283.89		1231.08		2039.46	1507.1	1412.95			571.338		447.956	120.135	534.681	491.158	206.717
	1531.64		1471.67									172.2				286.492
	2773.45
	1594.22

## Sheet: Fig 3e-h
	IL-6 (pg/day)								MCP-1 (ng/day)									TIMP-1 (pg/day)								Oil Red O staining (absorbance 510 nm)
	Day 15			Day 30					Day 15			Day 30						Day 15			Day 30					Day 15			Day 30
	Lean only	Fat only	Fat -> Lean	Lean only	Fat only	Fat -> Lean			Lean only	Fat only	Fat -> Lean	Lean only	Fat only	Fat -> Lean				Lean only	Fat only	Fat -> Lean	Lean only	Fat only	Fat -> Lean			Lean only	Fat only	Fat -> Lean	Lean only	Fat only	Fat -> Lean
	185.66	350.93	148.75	28.49	191.95	126.54			2.33	4.12	4.48	0.4	0.96	0.76				351.47	239.74	162.48	237.43	425.28	349.21			0.346	0.719	0.926	0.557	1.491	1.061
	162.37	340.02	295.86	83.79	165.96	78.87			3.22	3.44	2.72	1.01	0.86	0.49				294.83	107.12	230.48	221.2	1184.48	290.27			0.424	0.934	0.775	0.648	1.323	1.029
	114.9	433.77	282.76	52.68	126.54	59.91			2.99	2.31	2.37	1.27	0.79	0.56				239.74	190.82	526.75	262.79	480.61	292.55			0.466	1.146	0.745	0.523	1.654	1.136
	67.85	345.46	199.98	38.91	69.24	24.69			2.56	4.46	2.11	0.89	0.87	0.2				262.79	244.37	79.97	167.22	230.48	362.71
	120.22	284.07	201.18	88.78	396.12	70.19			1.66	2.24	2.49	0.71	0.7	0.38				367.21	237.43	204.88	181.41	271.97	281.13
	157.8	102.36	368.83	30.04	229.97				3.64	2.44	2.8	0.84	0.68					112		211.88	214.21	493.83

## Sheet: Fig 5a
		Relative expression of cytokines - z-transformation
	Sample	Day	EGF	Eotaxin	FGF-2	Fit-3L	Fractalkine	G-CSF	GM-CSF	GRO	IFN-a2	IL-15	IL-1RA	IL-4	IL-6	IL-7	IL-8	IP-10	MCP-1	MCP-3	MDC	MIP-1a	MIP-1b	TNFa	VEGF
	Low NPC Lean	6	0.286695	-0.858299	1.6112	-1.80759	-1.1646	0.337083	-0.668688	-0.559153	-0.523843	-0.80577	-0.991386	-1.03065	-0.961031	-1.23852	0.140872	-0.473608	-0.633279	-0.77422	-0.129466	-1.22292	-0.822329	-1.05457	2.13818
	Low NPC Lean	11	1.23108	-0.207493	-0.369458	0.0607178	0.256307	-1.02608	-1.01279	-0.533858	-0.0141796	-0.483692	-0.523361	-0.647973	-0.784421	-0.648573	-0.398605	1.29192	-0.881429	-0.660498	-1.09848	-0.78752	-0.493349	-0.997399	-0.654766
	Low NPC Lean	14	-1.16751	-0.794468	-0.19025	-0.780416	0.629482	-0.867609	-1.25335	-0.472122	-0.606111	-0.352788	-0.64793	0.158112	-0.789512	-0.818822	0.518816	1.65284	-0.745098	-0.655008	-0.0809755	-0.430269	-0.253524	0.0253983	0.0416837
	Low NPC Fat	6	-0.870275	-0.840395	-1.1054	-0.495983	0.528532	0.880815		-0.710125	0.770782	-1.44263	-1.01026	-2.14347	-0.963056	-1.16309	-1.07841	-0.28711	-1.7269	-0.805704	1.58369	-0.282541	-0.77989	-0.34412	1.08978
	Low NPC Fat	11	-0.416893	-0.798104	-1.07468	-1.34606	1.78758	-1.83372	-1.17574	-0.612039	0.985884	0.980437	-0.798414	-0.997282	-0.699162	-0.832292	-1.58907	-0.119194	-1.45837	-0.632834	-0.41961	0.26065	-0.658918	-0.760302	0.236831
	Low NPC Fat	14	-1.45158	-0.563039	1.00759	0.813481	1.39586	-0.291772	0.0405503	0.0536255	0.0901609	2.56203	-0.418148	1.65763	-0.231153	0.757066	2.46187	0.302269	1.01777	2.6248	-0.461288	1.95241	-0.454326	0.818665	0.0580016
	High NPC Lean	6	0.664826	-0.655109	0.409162	0.680388	-1.41685	1.03928	0.515317	-0.459463	-0.522237	0.131288	0.153783	0.138124	0.557315	-0.224834	-0.187278	-1.31943	1.00039	-0.122833	0.0900306	-0.942424	-0.464088	-0.816213	0.584183
	High NPC Lean	11	0.736784	0.432923	1.89854	1.6217	-1.16904	1.35474	0.18822	3.16105	-1.97698	-0.638397	1.56959	1.05178	0.115696	0.665207	-0.16939	-0.33833	0.575766	0.205524	1.5617	0.146349	0.36196	0.832223	0.723918
	High NPC Lean	14	-0.755518	1.53765	-0.262844	1.38664	-0.254851	-0.245823	1.51526	0.187359	2.13122	0.144724	2.42301	0.815787	0.400464	0.651738	1.1067	1.74201	1.00212	1.45684	1.05309	1.90538	2.91429	2.33615	-0.838749
	High NPC Fat	6	2.03061	-0.376017	0.0389608	-0.343034	-0.869595	1.35739	0.0592075	-0.213203	-0.425522	0.455093	-0.160006	0.290196	-0.0656951	-0.467413	0.0446164	-1.18155	0.266568	-0.485716	0.67089	-0.266383	-0.224032	-0.451476	-0.639866
	High NPC Fat	11	0.230257	0.878549	-1.16906	0.454988	-0.373695	0.276701	-0.191672	0.104799	-0.616144	-0.814407	0.0888722	0.477667	0.702991	1.42487	-0.700075	-0.852327	0.310445	-0.365993	-1.51068	-0.898873	-0.0606338	-0.637024	-1.26766
	High NPC Fat	14	-0.518481	2.2438	-0.79377	-0.244824	0.650879	-0.98101	1.98368	0.0531294	0.706974	0.264111	0.314255	0.230079	2.71757	1.89467	-0.150054	-0.417486	1.27202	0.215642	-1.2589	0.566146	0.934837	1.04867	-1.47154

## Sheet: Fig 5b
			Relative expression of cytokines - z-transformation
	Sample	Day	EGF	Eotaxin	FGF-2	Fit-3L	Fractalkine	G-CSF	GM-CSF	GRO	IFN-a2	IL-15	IL-1RA	IL-4	IL-6	IL-7	IL-8	IP-10	MCP-1	MCP-3	MDC	MIP-1a	MIP-1b	TNFa	VEGF
	Lean	6	0.129741	-0.866032	0.784077	-0.0949123	-1.32551	0.119553	-0.115289	-0.633177	-0.494056	-0.129919	-0.65075	-0.187486	-0.151701	-0.729234	-0.592767	-0.831109	0.665364	-0.558343	0.228043	-0.604391	-0.709614	-0.674054	0.6317
	Fat	6	0.788223	-0.545606	0.258131	-0.783935	-0.649046	0.279616	-0.352474	-0.353136	-0.451141	0.175054	-0.889773	-0.0592746	-0.537315	-0.879702	-0.498405	-0.667667	-0.19057	-0.871832	0.590596	-0.392936	-0.604071	-0.548186	-0.413666
	Fat Cholesterol	6	-2.01713	-0.79672	-0.224937	-1.96796	-1.50138	-0.182788	-0.695762	-0.847948	-1.08561	-1.44743	-1.57924	-1.53718	-0.849213	-1.13845	-1.03688	-1.08624	-1.58475	-1.26283	-0.454539	-0.729338	-0.910366	-0.774008	-0.018208
	Fat Fructose	6	-1.03757	-0.782013	-1.18701	-0.285685	-0.269134	-0.360043	-0.417499	-0.425418	0.277701	-0.481353	0.203764	-1.32312	-0.454277	-0.837344	0.27418	-0.270754	0.375706	-0.267288	1.21436	0.0350269	-0.164148	-0.208229	1.53748
	Fat LPS	6	-0.400854	-0.644287	-0.427907	0.179685	0.786605	0.430787	1.14804	0.420243	0.769175	0.496297	0.282962	-0.127968	-0.227644	-0.432306	1.09026	1.42379	-0.618843	-0.527285	1.72035	2.44827	0.990621	1.97655	-0.30909
	Fat TGF-β	6	-0.694722	-0.928844	0.0308049	-0.0746788	-0.636816	0.124296		-0.292784	0.0782619	0.386384	-0.271622	-0.738238	0.423657	-0.0981171	0.273124	-0.599148	-0.125407	-0.335356	1.08886	-0.318868	-0.590364	-0.332265	0.164374
	Lean	11	0.164434	0.383144	2.90004	0.53883	-1.01919	0.278282	-0.285385	3.48397	-1.13956	-0.854841	0.427719	0.582812	-0.425043	-0.177153	-0.585488	0.33194	0.170082	-0.27468	1.14661	-0.26384	-0.346433	-0.105192	0.751037
	Fat	11	-0.079776	0.894771	-1.45811	-0.246664	-0.0360636	-0.264153	-0.482936	0.00848706	-0.535725	-1.02061	-0.700195	0.0987814	-0.0615338	0.294054	-0.801432	-0.277384	-0.139392	-0.768405	-0.771066	-0.590769	-0.532231	-0.612217	-0.949815
	Fat Cholesterol	11	1.50385	-0.804418	0.793972		-1.14513	-0.88825		-1.08381	-0.963806	-1.997	-1.62288	-1.07991	-0.95887	-0.956984	-1.36431	-1.19853	-2.47942	-1.09824	-1.97965	-0.814654	-0.927443		-1.0705
	Fat Fructose	11	-0.101544	0.0956216	-0.456323	1.32432	0.987399	-1.29789	-0.59998	-0.314158	0.690824	0.331427	0.878978	-0.333107	-0.298435	-0.354775	-0.670512	-0.256971	0.42519	-0.087633	0.0385843	-0.41744	0.111939	-0.349238	-0.0755326
	Fat LPS	11	0.529728	-0.298086	0.235805	0.752004	0.670304	-0.849124	0.289307	-0.445683	0.0568935	0.205605	0.420662	1.47506	0.775607	1.83751	-0.43209	0.0402746	0.660717	0.122336	-0.112068	-0.333864	0.312036	-0.221285	-0.0531705
	Fat TGF-β	11	0.497076	-0.79019	1.28211	-1.04589	0.244517	1.37931	-0.756865	-0.0593088	-0.742286	1.1283	1.04396	2.04691	-0.487827	0.613038	1.67384	-0.501415	-0.161744	1.03586	-0.893918	-0.246704	-0.266568	-0.585125	0.0457158
	Lean	14	-0.555044	1.65149	-0.170643	0.380575	0.11084	-0.527071	0.4047	0.102372	0.683345	-0.117265	1.07779	0.383848	-0.248784	-0.185508	-0.0662255	2.7981	0.667387	0.806316	0.829153	0.286356	0.775729	0.413802	-0.583517
	Fat	14	-0.440762	2.46222	-0.92493	-0.717815	1.23042	-0.896994	0.648284	-0.0502702	0.0513733	-0.00482076	-0.528513	-0.109959	1.1854	0.585467	-0.57762	0.238103	0.982201	-0.265939	-0.61391	-0.132535	-0.0945614	-0.0304981	-1.12394
	Fat Cholesterol	14		-0.161259	-0.631892		-0.35513	-1.59134	-1.00127	-0.863332	-1.66896	-1.07431	-1.54423	-1.57663	-0.781685	-1.11338	-1.06132	-0.990724	-1.14177	-1.03575	-1.93591	-0.783861	-0.940274	-0.863662	3.00431
	Fat Fructose	14	-0.09066	1.58134	0.586943	1.26651	0.913115	0.442643	-0.0665727	0.0424472	2.40315	1.40742	1.11405	0.710423	0.41824	1.31283	0.719362	0.847949	2.01069	1.29772	0.19038	0.0302253	0.823867	0.405424	-1.09532
	Fat LPS	14	2.57592	0.363016	-0.749615	1.97758	2.43949	1.10898	3.18589	1.39	1.73503	1.94831	1.85817	1.42086	3.41989	2.48918	1.69372	1.27288	0.857217	2.21384	0.20496	2.94847	3.35388	3.05109	0.222546
	Fat TGF-β	14	-0.77091	-0.814153	-0.640518	-1.20197	-0.445273	2.69419	-0.902189	-0.0784948	0.335396	1.04876	0.479144	0.354175	-0.740463	-0.229119	1.96256	-0.273095	-0.372653	1.8775	-0.490844	-0.119147	-0.281997	-0.542909	-0.664406

[truncated: 4 more sheets: Fig 5c, Fig 6a, Fig 6b, Fig 6c]
